# Supplementary material for: Insecticide resistance intensity in Anopheles gambiae (s.l.) from five malaria epidemiological zones in Kenya
Source: Curr Res Parasitol Vector Borne Dis. 2025 Mar 5;7:100252. doi: 10.1016/j.crpvbd.2025.100252 (PMC11981760; doi:10.1016/j.crpvbd.2025.100252)
Supplement: Multimedia component 1 [file mmc1.xlsx]

## Sheet: 72 HRS
Malaria Epidemiological Zones	county	subcounty	site	species	Insecticide	Dose	Humidity(%)	Temp. ( °C)	Bottle ID	Alive_0min	KD_0	Alive_10min	KD_10 min	Alive_20min	KD_20 min	Alive_30min	KD_30 min	Alive_40min	KD_40min	Alive_50min	KD_50min	Alive_60min	KD_60min	Number exposed	Dead_24h	Dead_48h	Dead_72h	Mosquito age
Lake Malaria endemic zone	Busia	Teso south	Akariamasit	Anopheles gambiae s.l	Chlorfenapyr	1x	66	26.9	1	25	0	25	0	25	0	25	0	25	0	25	0	25	0	25	25	25	25	5 days
Lake Malaria endemic zone	Busia	Teso south	Akariamasit	Anopheles gambiae s.l	Chlorfenapyr	1x	66	26.9	2	25	0	25	0	25	0	25	0	25	0	25	0	25	0	23	18	23	25	5 days
Lake Malaria endemic zone	Busia	Teso south	Akariamasit	Anopheles gambiae s.l	Chlorfenapyr	1x	66	26.9	3	25	0	25	0	25	0	25	0	25	0	25	0	25	0	25	25	25	25	5 days
Lake Malaria endemic zone	Busia	Teso south	Akariamasit	Anopheles gambiae s.l	Chlorfenapyr	1x	66	26.9	4	25	0	25	0	25	0	25	0	25	0	25	0	25	0	21	20	21	25	5 days
Lake Malaria endemic zone	Busia	Teso south	Akariamasit	Anopheles gambiae s.l	Clothianidin	1x	76	25	1	25	0	20	4	10	15	4	21	2	23	0	25	0	25	25	25	25	25	4 days
Lake Malaria endemic zone	Busia	Teso south	Akariamasit	Anopheles gambiae s.l	Clothianidin	1x	76	25	2	25	0	25	3	9	16	5	20	1	24	0	25	0	25	25	25	25	25	4 days
Lake Malaria endemic zone	Busia	Teso south	Akariamasit	Anopheles gambiae s.l	Clothianidin	1x	76	25	3	25	0	25	4	11	14	4	21	1	24	0	25	0	25	25	25	25	25	4 days
Lake Malaria endemic zone	Busia	Teso south	Akariamasit	Anopheles gambiae s.l	Clothianidin	1x	76	25	4	25	0	25	5	12	13	6	19	0	25	0	25	0	25	25	25	25	25	4 days
Low risk zone	Kiambu	Thika	Gatuanyaga	Anopheles gambiae s.l	Chlorfenapyr	1x	80	27	1	25	0	25	0	25	0	25	0	24	1	24	1	24	1	25	21	24	25	5 days
Low risk zone	Kiambu	Thika	Gatuanyaga	Anopheles gambiae s.l	Chlorfenapyr	1x	80	27	2	25	0	25	0	24	1	24	1	24	1	24	1	24	1	25	21	23	25	5 days
Low risk zone	Kiambu	Thika	Gatuanyaga	Anopheles gambiae s.l	Chlorfenapyr	1x	80	27	3	25	0	25	0	25	0	25	0	25	0	25	0	25	0	25	21	22	25	5 days
Low risk zone	Kiambu	Thika	Gatuanyaga	Anopheles gambiae s.l	Chlorfenapyr	1x	80	27	4	25	0	25	0	25	0	25	0	25	0	25	0	25	0	25	25	25	25	5 days
Low risk zone	Kiambu	Thika	Gatuanyaga	Anopheles gambiae s.l	Clothianidin	1x	80	27	1	18	0	16	2	6	10	0	18	0	18	0	18	0	18	18	18	18	18	4 days
Low risk zone	Kiambu	Thika	Gatuanyaga	Anopheles gambiae s.l	Clothianidin	1x	80	27	2	18	0	13	5	5	13	0	18	0	18	0	18	0	18	18	18	18	18	4 days
Low risk zone	Kiambu	Thika	Gatuanyaga	Anopheles gambiae s.l	Clothianidin	1x	80	27	3	19	0	14	4	4	15	0	19	0	19	0	19	0	19	19	19	19	19	4 days
Low risk zone	Kiambu	Thika	Gatuanyaga	Anopheles gambiae s.l	Clothianidin	1x	80	27	4	22	0	16	6	5	17	0	22	0	22	0	22	0	22	22	22	22	22	3 days
Low risk zone	Kiambu	Thika	Gatuanyaga	Anopheles gambiae s.l	Clothianidin	1x	80	27	5	23	0	16	7	6	17	0	23	0	23	0	23	0	23	23	23	23	23	3 days
Seasonal transmission zone	Kirinyaga	Mwea	Mwea	Anopheles gambiae s.l	Chlorfenapyr	1x	80	27	1	25	0	25	0	25	0	25	0	23	2	23	2	23	2	25	25	25	25	4 days
Seasonal transmission zone	Kirinyaga	Mwea	Mwea	Anopheles gambiae s.l	Chlorfenapyr	1x	80	27	2	25	0	25	0	25	0	25	0	24	1	24	1	24	1	25	25	25	25	4 days
Seasonal transmission zone	Kirinyaga	Mwea	Mwea	Anopheles gambiae s.l	Chlorfenapyr	1x	80	27	3	25	0	25	0	25	0	25	0	25	0	25	0	25	0	25	25	25	25	4 days
Seasonal transmission zone	Kirinyaga	Mwea	Mwea	Anopheles gambiae s.l	Chlorfenapyr	1x	80	27	4	25	0	25	0	25	0	25	0	24	1	24	1	23	2	25	25	25	25	4 days
Seasonal transmission zone	Kirinyaga	Mwea	Mwea	Anopheles gambiae s.l	Clothianidin	1x	80	27	1	25	0	20	5	13	12	2	23	0	25	0	25	0	25	25	25	25	25	3 days
Seasonal transmission zone	Kirinyaga	Mwea	Mwea	Anopheles gambiae s.l	Clothianidin	1x	80	27	2	25	0	18	7	15	10	0	25	0	25	0	25	0	25	25	25	25	25	3 days
Seasonal transmission zone	Kirinyaga	Mwea	Mwea	Anopheles gambiae s.l	Clothianidin	1x	80	27	3	25	0	16	9	14	11	3	22	0	25	0	25	0	25	25	25	25	25	3 days
Seasonal transmission zone	Kirinyaga	Mwea	Mwea	Anopheles gambiae s.l	Clothianidin	1x	80	27	4	24	0	17	8	13	12	1	24	0	25	0	25	0	25	25	25	25	25	3 days
Coastal Endemic Zone	Kwale	Lunga Lunga	Kidomaya	Anopheles gambiae s.l	Clothianidin	1x	80	27	1	25	0	15	10	5	20	1	24	0	25	0	25	0	25	25	25	25	25	4 days
Coastal Endemic Zone	Kwale	Lunga Lunga	Kidomaya	Anopheles gambiae s.l	Clothianidin	1x	80	27	2	25	0	14	11	5	20	1	24	0	25	0	25	0	25	25	25	25	25	4 days
Coastal Endemic Zone	Kwale	Lunga Lunga	Kidomaya	Anopheles gambiae s.l	Clothianidin	1x	80	27	3	25	0	15	10	5	20	0	25	0	25	0	25	0	25	25	25	25	25	4 days
Coastal Endemic Zone	Kwale	Lunga Lunga	Kidomaya	Anopheles gambiae s.l	Clothianidin	1x	80	27	4	25	0	12	13	5	20	2	23	0	25	0	25	0	25	25	25	25	25	4 days
Coastal Endemic Zone	Kwale	Lunga Lunga	Kidomaya	Anopheles gambiae s.l	Chlorfenapyr	1x	80	27	1	25	0	25	0	25	0	25	0	25	0	25	0	23	2	25	22	25	25	4 days
Coastal Endemic Zone	Kwale	Lunga Lunga	Kidomaya	Anopheles gambiae s.l	Chlorfenapyr	1x	80	27	2	25	0	25	0	25	0	25	0	25	0	25	0	25	0	25	25	25	25	4 days
Coastal Endemic Zone	Kwale	Lunga Lunga	Kidomaya	Anopheles gambiae s.l	Chlorfenapyr	1x	80	27	3	25	0	25	0	25	0	25	0	25	0	25	0	24	1	25	23	24	25	4 days
Coastal Endemic Zone	Kwale	Lunga Lunga	Kidomaya	Anopheles gambiae s.l	Chlorfenapyr	1x	80	27	4	25	0	25	0	25	0	25	0	25	0	25	0	22	3	25	21	23	25	4 days
Epidemic prone zone	Turkana	Turkana West	Kakuma	Anopheles gambiae s.l	Clothianidin	1x	76	26.5	1	25	0	17	8	6	19	1	24	0	25	0	0	25	25	25	25	25	25	3 days
Epidemic prone zone	Turkana	Turkana West	Kakuma	Anopheles gambiae s.l	Clothianidin	1x	76	26.5	2	25	0	14	11	5	20	1	24	0	25	0	0	25	25	25	25	25	25	3 days
Epidemic prone zone	Turkana	Turkana West	Kakuma	Anopheles gambiae s.l	Clothianidin	1x	76	26.5	3	25	0	16	9	4	21	2	23	0	25	0	0	25	25	25	25	25	25	3 days
Epidemic prone zone	Turkana	Turkana West	Kakuma	Anopheles gambiae s.l	Clothianidin	1x	76	26.5	4	25	0	14	11	5	20	1	24	0	25	0	0	25	25	25	25	25	25	3 days
Epidemic prone zone	Turkana	Turkana West	Kakuma	Anopheles gambiae s.l	Chlorfenapyr	1x	76	26.5	1	25	0	25	0	25	0	25	0	25	0	25	0	23	2	25	23	25	25	4 days
Epidemic prone zone	Turkana	Turkana West	Kakuma	Anopheles gambiae s.l	Chlorfenapyr	1x	76	26.5	2	25	0	25	0	25	0	25	0	25	0	25	0	25	0	25	24	25	25	4 days
Epidemic prone zone	Turkana	Turkana West	Kakuma	Anopheles gambiae s.l	Chlorfenapyr	1x	76	26.5	3	25	0	25	0	25	0	25	0	25	0	25	0	24	1	25	23	24	25	4 days
Epidemic prone zone	Turkana	Turkana West	Kakuma	Anopheles gambiae s.l	Chlorfenapyr	1x	76	26.5	4	25	0	25	0	25	0	25	0	25	0	25	0	22	3	25	21	23	25	4 days

## Sheet: 30 MIN
Epidemiological zone	county	subcounty	site	species	Insecticide	Dose	Humidity(%)	Temp. ( °C)	Bottle ID	Alive_0min	KD_0	Alive_10min	KD_10 min	Alive_20min	KD_20 min	Alive_30min	KD_30 min	No exposed	Mosquito age
Epidemic Prone	Turkana	Turkana West	Kakuma	Anopheles gambiae s.l	Deltamethrin	1x	60	28	1	14	0	11	3	11	3	1	13	14	3 days old
Epidemic Prone	Turkana	Turkana West	Kakuma	Anopheles gambiae s.l	Deltamethrin	1x	60	28	2	17	0	17	0	11	6	3	14	17	3 days old
Epidemic Prone	Turkana	Turkana West	Kakuma	Anopheles gambiae s.l	Deltamethrin	1x	60	28	3	13	0	13	2	7	6	4	9	13	3 days old
Epidemic Prone	Turkana	Turkana West	Kakuma	Anopheles gambiae s.l	Deltamethrin	1x	60	28	4	17	0	15	2	9	8	4	13	17	3 days old
Epidemic Prone	Turkana	Turkana West	Kakuma	Anopheles gambiae s.l	Deltamethrin	1x	60	26.7	5	12	0	8	4	2	10	1	11	12	5 days old
Epidemic Prone	Turkana	Turkana West	Kakuma	Anopheles gambiae s.l	Deltamethrin	1x	60	26.7	6	16	0	15	1	11	5	4	12	16	5 days old
Epidemic Prone	Turkana	Turkana West	Kakuma	Anopheles gambiae s.l	Deltamethrin	1x	60	26.7	7	19	0	18	1	9	10	5	14	19	5 days old
Epidemic Prone	Turkana	Turkana West	Kakuma	Anopheles gambiae s.l	Deltamethrin	2x	65	27.4	1	20	0	17	3	0	20	0	20	20	4 days old
Epidemic Prone	Turkana	Turkana West	Kakuma	Anopheles gambiae s.l	Deltamethrin	2x	65	27.4	2	20	0	17	3	0	20	0	20	20	4 days old
Epidemic Prone	Turkana	Turkana West	Kakuma	Anopheles gambiae s.l	Deltamethrin	2x	65	27.4	3	11	0	8	2	0	11	0	11	20	4 days old
Epidemic Prone	Turkana	Turkana West	Kakuma	Anopheles gambiae s.l	Alphacypermethrin	1x	60	27	6	20	0	14	6	2	18	1	19	20	4 days old
Epidemic Prone	Turkana	Turkana West	Kakuma	Anopheles gambiae s.l	Alphacypermethrin	1x	60	27	7	20	0	16	4	2	18	2	18	20	4 days old
Epidemic Prone	Turkana	Turkana West	Kakuma	Anopheles gambiae s.l	Alphacypermethrin	1x	60	27	8	20	0	15	5	4	16	3	17	20	4 days old
Epidemic Prone	Turkana	Turkana West	Kakuma	Anopheles gambiae s.l	Alphacypermethrin	1x	60	27	10	20	0	13	7	4	16	1	19	20	4 days old
Epidemic Prone	Turkana	Turkana West	Kakuma	Anopheles gambiae s.l	Alphacypermethrin	1x	60	27	11	20	0	19	1	5	15	1	19	20	4 days old
Epidemic Prone	Turkana	Turkana West	Kakuma	Anopheles gambiae s.l	Alphacypermethrin	2x	65	25.6	1	14	0	3	11	0	14	0	14	14	4 days old
Epidemic Prone	Turkana	Turkana West	Kakuma	Anopheles gambiae s.l	Alphacypermethrin	2x	65	25.6	2	14	0	3	11	0	14	0	14	14	4 days old
Epidemic Prone	Turkana	Turkana West	Kakuma	Anopheles gambiae s.l	Alphacypermethrin	2x	65	25.6	3	20	0	3	17	0	20	0	20	20	4 days old
Epidemic Prone	Turkana	Turkana West	Kakuma	Anopheles gambiae s.l	Alphacypermethrin	2x	65	25.6	4	20	0	4	16	0	20	0	20	20	4 days old
Epidemic Prone	Turkana	Turkana West	Kakuma	Anopheles gambiae s.l	Alphacypermethrin	2x	65	25.6	5	20	0	5	15	0	20	0	20	20	4 days old
Epidemic Prone	Turkana	Turkana West	Kakuma	Anopheles gambiae s.l	P-methyl	1x	60	27.2	1	20	0	20	0	14	6	13	7	20	4 days old
Epidemic Prone	Turkana	Turkana West	Kakuma	Anopheles gambiae s.l	P-methyl	1x	60	27.2	2	20	0	20	0	13	7	12	8	20	4 days old
Epidemic Prone	Turkana	Turkana West	Kakuma	Anopheles gambiae s.l	P-methyl	1x	60	27.2	3	17	0	16	0	13	3	13	3	16	4 days old
Epidemic Prone	Turkana	Turkana West	Kakuma	Anopheles gambiae s.l	P-methyl	1x	60	27.2	4	15	0	10	0	6	4	10	0	10	4 days old
Epidemic Prone	Turkana	Turkana West	Kakuma	Anopheles gambiae s.l	P-methyl	1x	60	27	5	20	0	20	0	16	4	8	12	20	4 days old
Epidemic Prone	Turkana	Turkana West	Kakuma	Anopheles gambiae s.l	P-methyl	1x	60	27	6	20	0	19	0	13	6	5	14	19	4 days old
Epidemic Prone	Turkana	Turkana West	Kakuma	Anopheles gambiae s.l	P-methyl	2x	60	27	1	17	0	12	5	6	11	0	17	17	4 days old
Epidemic Prone	Turkana	Turkana West	Kakuma	Anopheles gambiae s.l	P-methyl	2x	60	27	2	21	0	18	3	11	10	0	21	21	4 days old
Epidemic Prone	Turkana	Turkana West	Kakuma	Anopheles gambiae s.l	P-methyl	2x	60	27	3	18	0	15	3	9	9	0	18	18	4 days old
Seasonal transmission zone	Kirinyaga	Mwea	Mwea	Anopheles gambiae s.l	Deltamethrin	1x	80	26.9	1	19	0	17	1	6	12	4	15	19	3 days old
Seasonal transmission zone	Kirinyaga	Mwea	Mwea	Anopheles gambiae s.l	Deltamethrin	1x	80	26.9	2	22	0	20	2	7	15	6	16	22	3 days old
Seasonal transmission zone	Kirinyaga	Mwea	Mwea	Anopheles gambiae s.l	Deltamethrin	1x	80	26.9	3	21	0	20	0	9	11	6	15	21	3 days old
Seasonal transmission zone	Kirinyaga	Mwea	Mwea	Anopheles gambiae s.l	Deltamethrin	1x	80	26.9	4	24	0	24	0	10	14	9	15	24	3 days old
Seasonal transmission zone	Kirinyaga	Mwea	Mwea	Anopheles gambiae s.l	Deltamethrin	2x	80	26.9	1	22	0	21	1	8	14	5	17	22	3 days old
Seasonal transmission zone	Kirinyaga	Mwea	Mwea	Anopheles gambiae s.l	Deltamethrin	2x	80	26.9	2	19	0	17	2	8	11	4	15	19	3 days old
Seasonal transmission zone	Kirinyaga	Mwea	Mwea	Anopheles gambiae s.l	Deltamethrin	2x	80	26.9	3	19	0	16	3	7	12	4	15	19	3 days old
Seasonal transmission zone	Kirinyaga	Mwea	Mwea	Anopheles gambiae s.l	Deltamethrin	2x	80	26.9	4	21	0	21	0	10	11	5	16	21	3 days old
Seasonal transmission zone	Kirinyaga	Mwea	Mwea	Anopheles gambiae s.l	Deltamethrin	2x	80	26.9	1	22	0	17	5	7	15	3	19	22	3 days old
Seasonal transmission zone	Kirinyaga	Mwea	Mwea	Anopheles gambiae s.l	Deltamethrin	5x	80	26.9	1	25	0	17	8	10	15	0	25	25	3 days old
Seasonal transmission zone	Kirinyaga	Mwea	Mwea	Anopheles gambiae s.l	Deltamethrin	5x	80	26.9	2	25	0	18	7	9	16	0	25	25	3 days old
Seasonal transmission zone	Kirinyaga	Mwea	Mwea	Anopheles gambiae s.l	Deltamethrin	5x	80	26.9	3	25	0	15	10	8	17	0	25	25	3 days old
Seasonal transmission zone	Kirinyaga	Mwea	Mwea	Anopheles gambiae s.l	Deltamethrin	5x	80	26.9	4	25	0	16	9	5	20	1	24	25	3 days old
Seasonal transmission zone	Kirinyaga	Mwea	Mwea	Anopheles gambiae s.l	Deltamethrin	5x	80	26.9	5	25	0	14	11	4	21	0	25	25	3 days old
Seasonal transmission zone	Kirinyaga	Mwea	Mwea	Anopheles gambiae s.l	P-methyl	1x	80	27	1	25	0	25	0	25	0	4	21	25	3 days old
Seasonal transmission zone	Kirinyaga	Mwea	Mwea	Anopheles gambiae s.l	P-methyl	1x	80	27	2	25	0	25	0	25	0	3	22	25	3 days old
Seasonal transmission zone	Kirinyaga	Mwea	Mwea	Anopheles gambiae s.l	P-methyl	1x	80	27	3	22	0	22	0	29	2	3	19	22	3 days old
Seasonal transmission zone	Kirinyaga	Mwea	Mwea	Anopheles gambiae s.l	P-methyl	1x	80	27	4	22	0	22	0	19	3	3	19	22	3 days old
Seasonal transmission zone	Kirinyaga	Mwea	Mwea	Anopheles gambiae s.l	P-methyl	2x	80	27	1	25	0	25	0	18	7	4	21	25	3 days old
Seasonal transmission zone	Kirinyaga	Mwea	Mwea	Anopheles gambiae s.l	P-methyl	2x	80	27	2	25	0	24	1	17	8	9	16	25	3 days old
Seasonal transmission zone	Kirinyaga	Mwea	Mwea	Anopheles gambiae s.l	P-methyl	2x	80	27	3	25	0	24	1	15	10	6	19	25	3 days old
Seasonal transmission zone	Kirinyaga	Mwea	Mwea	Anopheles gambiae s.l	P-methyl	2x	80	27	4	25	0	22	2	15	10	5	20	25	3 days old
Seasonal transmission zone	Kirinyaga	Mwea	Mwea	Anopheles gambiae s.l	Alphacypermethrin	1x	80	27	1	20	0	20	0	12	8	4	16	21	3 days old
Seasonal transmission zone	Kirinyaga	Mwea	Mwea	Anopheles gambiae s.l	Alphacypermethrin	1x	80	27	2	20	0	20	0	14	6	6	14	20	3 days old
Seasonal transmission zone	Kirinyaga	Mwea	Mwea	Anopheles gambiae s.l	Alphacypermethrin	1x	80	27	3	20	0	18	2	11	9	6	14	20	3 days old
Seasonal transmission zone	Kirinyaga	Mwea	Mwea	Anopheles gambiae s.l	Alphacypermethrin	1x	80	27	4	21	0	20	1	14	7	8	13	21	3 days old
Seasonal transmission zone	Kirinyaga	Mwea	Mwea	Anopheles gambiae s.l	Alphacypermethrin	2x	80	27	1	25	0	21	4	6	19	0	25	25	3 days old
Seasonal transmission zone	Kirinyaga	Mwea	Mwea	Anopheles gambiae s.l	Alphacypermethrin	2x	80	27	2	24	0	17	7	7	17	0	24	24	3 days old
Seasonal transmission zone	Kirinyaga	Mwea	Mwea	Anopheles gambiae s.l	Alphacypermethrin	2x	80	27	3	23	0	18	5	8	15	0	23	23	3 days old
Seasonal transmission zone	Kirinyaga	Mwea	Mwea	Anopheles gambiae s.l	Alphacypermethrin	2x	80	27	4	19	0	16	3	8	11	0	19	19	3 days old
Low risk zone	Kiambu	Thika	Thika Town	Anopheles gambiae s.l	Deltamethrin	1x	50	25	1	12	0	10	2	8	4	5	7	12	3 days old
Low risk zone	Kiambu	Thika	Thika Town	Anopheles gambiae s.l	Deltamethrin	1x	50	25	2	13	0	13	0	8	5	5	0	5	3 days old
Low risk zone	Kiambu	Thika	Thika Town	Anopheles gambiae s.l	Deltamethrin	1x	50	25	3	12	0	12	0	7	7	5	10	15	3 days old
Low risk zone	Kiambu	Thika	Thika Town	Anopheles gambiae s.l	Deltamethrin	1x	50	25	1	16	0	10	6	3	13	2	14	16	3 days old
Low risk zone	Kiambu	Thika	Thika Town	Anopheles gambiae s.l	Deltamethrin	1x	50	25	2	18	0	13	5	3	15	1	17	18	3 days old
Low risk zone	Kiambu	Thika	Thika Town	Anopheles gambiae s.l	Deltamethrin	1x	50	25	1	11	0	6	5	3	8	3	8	11	3 days old
Low risk zone	Kiambu	Thika	Thika Town	Anopheles gambiae s.l	Deltamethrin	1x	50	25	1	15	0	11	4	3	9	3	12	15	3 days old
Low risk zone	Kiambu	Thika	Gatuanyaga	Anopheles gambiae s.l	Deltamethrin	1x	50	25	2	16	0	13	3	8	8	3	13	16	3 days old
Low risk zone	Kiambu	Thika	Gatuanyaga	Anopheles gambiae s.l	Deltamethrin	1x	50	25	1	18	0	0	18	0	18	0	18	18	3 days old
Low risk zone	Kiambu	Thika	Gatuanyaga	Anopheles gambiae s.l	Deltamethrin	1x	50	20	1	20	0	8	12	5	15	5	15	20	3 days old
Low risk zone	Kiambu	Thika	Thika Town	Anopheles gambiae s.l	Deltamethrin	1x	50	23	1	23	0	6	17	7	16	1	16	17	3 days old
Low risk zone	Kiambu	Thika	Gatuanyaga	Anopheles gambiae s.l	Deltamethrin	2x	50	25	1	25	0	0	25	0	25	0	25	25	3 days old
Low risk zone	Kiambu	Thika	Gatuanyaga	Anopheles gambiae s.l	Deltamethrin	2x	50	25	2	25	0	1	24	0	25	0	25	25	3 days old
Low risk zone	Kiambu	Thika	Thika Town	Anopheles gambiae s.l	Deltamethrin	2x	50	25	3	25	0	2	23	0	25	0	25	25	3 days old
Low risk zone	Kiambu	Thika	Thika Town	Anopheles gambiae s.l	Deltamethrin	2x	50	25	1	25	0	1	24	0	25	0	25	25	3 days old
Low risk zone	Kiambu	Thika	Thika Town	Anopheles gambiae s.l	P-methyl	1x	50	25	1	21	0	21	0	21	0	21	0	21	3 days old
Low risk zone	Kiambu	Thika	Gatuanyaga	Anopheles gambiae s.l	P-methyl	1x	50	25	2	22	0	22	0	21	1	21	1	22	3 days old
Low risk zone	Kiambu	Thika	Thika Town	Anopheles gambiae s.l	P-methyl	1x	50	25	1	20	0	20	0	18	2	11	9	20	3 days old
Low risk zone	Kiambu	Thika	Gatuanyaga	Anopheles gambiae s.l	P-methyl	1x	50	26	2	21	0	18	3	15	6	9	12	21	3 days old
Low risk zone	Kiambu	Thika	Gatuanyaga	Anopheles gambiae s.l	P-methyl	1x	50	25	1	24	0	23	1	23	1	23	1	24	3 days old
Low risk zone	Kiambu	Thika	Thika Town	Anopheles gambiae s.l	P-methyl	1x	50	25	2	10	0	10	0	10	0	9	1	10	3 days old
Low risk zone	Kiambu	Thika	Gatuanyaga	Anopheles gambiae s.l	Alphacypermethrin	1x	80	27	1	22	0	2	20	0	22	0	22		3 days old
Low risk zone	Kiambu	Thika	Gatuanyaga	Anopheles gambiae s.l	Alphacypermethrin	1x	80	27	2	20	0	1	19	0	20	0	20		3 days old
Low risk zone	Kiambu	Thika	Gatuanyaga	Anopheles gambiae s.l	Alphacypermethrin	1x	80	27	1	16	0	3	13	0	16	0	16		3 days old
Low risk zone	Kiambu	Thika	Gatuanyaga	Anopheles gambiae s.l	Alphacypermethrin	1x	80	27	2	9	0	3	6	0	9	0	9		3 days old
Lake Malaria endemic zone	Busia	Teso south	Akariamasit	Anopheles gambiae s.l	Deltamethrin	1x	67	27.2	1	20	0	19	1	14	6	6	14	20	4 days
Lake Malaria endemic zone	Busia	Teso south	Akariamasit	Anopheles gambiae s.l	Deltamethrin	1x	67	27.2	3	17	0	16	1	10	7	3	12	15	4 days
Lake Malaria endemic zone	Busia	Teso south	Akariamasit	Anopheles gambiae s.l	Deltamethrin	1x	67	27.2	4	22	0	21	1	13	9	8	14	22	4 days
Lake Malaria endemic zone	Busia	Teso south	Akariamasit	Anopheles gambiae s.l	Deltamethrin	1x	63	27	5	20	0	19	1	13	7	7	13	20	4 days
Lake Malaria endemic zone	Busia	Teso south	Akariamasit	Anopheles gambiae s.l	Deltamethrin	1x	63	27	6	20	0	18	2	11	9	6	14	20	4 days
Lake Malaria endemic zone	Busia	Teso south	Akariamasit	Anopheles gambiae s.l	Deltamethrin	1x	63	27	7	18	0	18	0	12	6	8	10	18	4 days
Lake Malaria endemic zone	Busia	Teso south	Akariamasit	Anopheles gambiae s.l	Deltamethrin	1x	63	27	8	25	0	24	1	16	9	7	18	25	4 days
Lake Malaria endemic zone	Busia	Teso south	Akariamasit	Anopheles gambiae s.l	Deltamethrin	2x	62	26.6	1	13	0	12	1	5	8	3	10	13	5 days
Lake Malaria endemic zone	Busia	Teso south	Akariamasit	Anopheles gambiae s.l	Deltamethrin	2x	62	26.6	2	18	0	16	2	3	11	5	13	18	5 days
Lake Malaria endemic zone	Busia	Teso south	Akariamasit	Anopheles gambiae s.l	Deltamethrin	2x	62	26.3	3	23	0	21	2	12	11	8	15	23	4 days
Lake Malaria endemic zone	Busia	Teso south	Akariamasit	Anopheles gambiae s.l	Deltamethrin	2x	62	26.3	4	20	0	19	1	12	8	5	15	20	4 days
Lake Malaria endemic zone	Busia	Teso south	Akariamasit	Anopheles gambiae s.l	Deltamethrin	2x	62	26.3	5	19	0	17	2	10	9	6	13	19	4 days
Lake Malaria endemic zone	Busia	Teso south	Akariamasit	Anopheles gambiae s.l	Deltamethrin	5x	60	27.4	1	22	0	19	3	7	15	4	17	21	4 days
Lake Malaria endemic zone	Busia	Teso south	Akariamasit	Anopheles gambiae s.l	Deltamethrin	5x	60	27.4	2	22	0	21	1	4	18	3	19	22	4 days
Lake Malaria endemic zone	Busia	Teso south	Akariamasit	Anopheles gambiae s.l	Deltamethrin	5x	60	27.2	3	20	0	19	1	4	16	2	18	20	4 days
Lake Malaria endemic zone	Busia	Teso south	Akariamasit	Anopheles gambiae s.l	Deltamethrin	5x	60	27.2	4	21	0	19	2	4	18	2	19	21	4 days
Lake Malaria endemic zone	Busia	Teso south	Akariamasit	Anopheles gambiae s.l	Deltamethrin	5x	60	27.2	5	20	0	18	2	3	17	2	18	20	4 days
Lake Malaria endemic zone	Busia	Teso south	Akariamasit	Anopheles gambiae s.l	Deltamethrin	5x	60	26.7	6	25	0	24	1	7	18	5	20	25	3 days
Lake Malaria endemic zone	Busia	Teso south	Akariamasit	Anopheles gambiae s.l	Deltamethrin	5x	60	26.7	7	25	0	24	1	5	20	5	20	25	3 days
Lake Malaria endemic zone	Busia	Teso south	Akariamasit	Anopheles gambiae s.l	Deltamethrin	5x	60	26.7	8	21	0	19	2	4	17	2	19	21	3 days
Lake Malaria endemic zone	Busia	Teso south	Akariamasit	Anopheles gambiae s.l	Deltamethrin	5x	60	26.7	9	23	0	24	1	4	19	3	20	23	3 days
Lake Malaria endemic zone	Busia	Teso south	Akariamasit	Anopheles gambiae s.l	Deltamethrin	5x	70	25.2	10	20	0	14	6	3	17	2	18	20	4 days
Lake Malaria endemic zone	Busia	Teso south	Akariamasit	Anopheles gambiae s.l	Deltamethrin	5x	70	25.2	11	20	0	10	10	2	18	1	19	20	4 days
Lake Malaria endemic zone	Busia	Teso south	Akariamasit	Anopheles gambiae s.l	Deltamethrin	5x	70	25.2	12	20	0	11	9	1	19	1	19	20	4 days
Lake Malaria endemic zone	Busia	Teso south	Akariamasit	Anopheles gambiae s.l	Deltamethrin	5x	70	25.2	13	20	0	12	8	3	17	2	18	20	4 days
Lake Malaria endemic zone	Busia	Teso south	Akariamasit	Anopheles gambiae s.l	Deltamethrin	10x	60	26.7	1	24	0	21	3	0	24	0	24	24	3 days
Lake Malaria endemic zone	Busia	Teso south	Akariamasit	Anopheles gambiae s.l	Deltamethrin	10x	60	26.7	2	24	0	21	3	0	24	0	24	24	3 days
Lake Malaria endemic zone	Busia	Teso south	Akariamasit	Anopheles gambiae s.l	P-methyl	1x	62	26.6	1	22	0	21	1	20	2	8	14	22	5 days
Lake Malaria endemic zone	Busia	Teso south	Akariamasit	Anopheles gambiae s.l	P-methyl	1x	62	26.6	2	16	0	14	2	8	8	2	14	16	5 days
Lake Malaria endemic zone	Busia	Teso south	Akariamasit	Anopheles gambiae s.l	P-methyl	1x	62	26.6	3	16	0	15	1	8	7	6	10	16	5 days
Lake Malaria endemic zone	Busia	Teso south	Akariamasit	Anopheles gambiae s.l	P-methyl	1x	62	27	4	21	0	20	1	17	4	7	14	21	4 days
Lake Malaria endemic zone	Busia	Teso south	Akariamasit	Anopheles gambiae s.l	P-methyl	1x	62	27	5	19	0	19	0	16	3	5	12	17	4 days
Lake Malaria endemic zone	Busia	Teso south	Akariamasit	Anopheles gambiae s.l	P-methyl	1x	70	25.1	6	20	0	20	0	19	1	6	14	20	5 days
Lake Malaria endemic zone	Busia	Teso south	Akariamasit	Anopheles gambiae s.l	P-methyl	2x	70	25.2	1	20	0	10	10	6	14	0	20	20	5 days
Lake Malaria endemic zone	Busia	Teso south	Akariamasit	Anopheles gambiae s.l	P-methyl	2x	70	25.2	2	20	0	10	10	4	16	0	20	20	5 days
Lake Malaria endemic zone	Busia	Teso south	Akariamasit	Anopheles gambiae s.l	P-methyl	2x	70	25.2	3	20	0	10	10	5	15	0	20	20	5 days
Lake Malaria endemic zone	Busia	Teso south	Akariamasit	Anopheles gambiae s.l	P-methyl	2x	70	25.2	4	12	0	6	6	2	10	0	12	12	4 days
Lake Malaria endemic zone	Busia	Teso south	Akariamasit	Anopheles gambiae s.l	Alphacypermethrin	1x	70	25.2	1	20	0	19	1	6	14	3	17	20	4 days
Lake Malaria endemic zone	Busia	Teso south	Akariamasit	Anopheles gambiae s.l	Alphacypermethrin	1x	70	25.2	2	20	0	19	1	5	15	2	18	20	4 days
Lake Malaria endemic zone	Busia	Teso south	Akariamasit	Anopheles gambiae s.l	Alphacypermethrin	1x	70	25.2	3	20	0	19	1	5	15	2	18	20	4 days
Lake Malaria endemic zone	Busia	Teso south	Akariamasit	Anopheles gambiae s.l	Alphacypermethrin	1x	70	25.2	4	18	0	16	2	3	15	2	16	18	4 days
Lake Malaria endemic zone	Busia	Teso south	Akariamasit	Anopheles gambiae s.l	Alphacypermethrin	1x	70	25.2	5	20	0	18	2	4	16	4	16	20	4 days
Lake Malaria endemic zone	Busia	Teso south	Akariamasit	Anopheles gambiae s.l	Alphacypermethrin	2x	70	25.2	1	25	0	20	3	12	13	0	25	25	4 days
Lake Malaria endemic zone	Busia	Teso south	Akariamasit	Anopheles gambiae s.l	Alphacypermethrin	2x	70	25.2	2	20	0	16	4	5	15	0	20	20	4 days
Lake Malaria endemic zone	Busia	Teso south	Akariamasit	Anopheles gambiae s.l	Alphacypermethrin	2x	70	25.2	3	24	0	19	3	11	13	0	24	24	4 days
Lake Malaria endemic zone	Busia	Teso south	Akariamasit	Anopheles gambiae s.l	Alphacypermethrin	2x	70	25.2	4	20	0	16	4	4	16	0	20	20	4 days
Coastal Endemic Zone	Kwale	Lunga Lunga	Kidomaya	Anopheles gambiae s.l	Deltamethrin	1x	70	25	1	25	0	7	18	2	23	2	23	25	3 days
Coastal Endemic Zone	Kwale	Lunga Lunga	Kidomaya	Anopheles gambiae s.l	Deltamethrin	1x	70	25	2	25	0	10	15	4	21	2	23	25	3 days
Coastal Endemic Zone	Kwale	Lunga Lunga	Kidomaya	Anopheles gambiae s.l	Deltamethrin	1x	70	25	3	25	0	12	13	7	18	4	21	25	3 days
Coastal Endemic Zone	Kwale	Lunga Lunga	Kidomaya	Anopheles gambiae s.l	Deltamethrin	1x	70	25	4	25	0	8	17	6	19	4	21	25	3 days
Coastal Endemic Zone	Kwale	Lunga Lunga	Kidomaya	Anopheles gambiae s.l	Deltamethrin	2x	70	25	1	25	0	15	10	7	18	0	25	25	3 days
Coastal Endemic Zone	Kwale	Lunga Lunga	Kidomaya	Anopheles gambiae s.l	Deltamethrin	2x	70	25	2	25	0	0	25	0	25	0	25	25	3 days
Coastal Endemic Zone	Kwale	Lunga Lunga	Kidomaya	Anopheles gambiae s.l	Deltamethrin	2x	70	25	3	25	0	10	15	5	20	0	25	25	3 days
Coastal Endemic Zone	Kwale	Lunga Lunga	Kidomaya	Anopheles gambiae s.l	Deltamethrin	2x	70	25	4	25	0	15	10	7	18	0	25	25	3 days
Coastal Endemic Zone	Kwale	Lunga Lunga	Kidomaya	Anopheles gambiae s.l	P-methyl	1x	70	25	1	25	0	20	5	15	10	19	6	25	3 days
Coastal Endemic Zone	Kwale	Lunga Lunga	Kidomaya	Anopheles gambiae s.l	P-methyl	1x	70	25	2	25	0	21	4	14	11	18	7	25	3 days
Coastal Endemic Zone	Kwale	Lunga Lunga	Kidomaya	Anopheles gambiae s.l	P-methyl	1x	70	25	3	25	0	20	5	15	10	18	7	25	3 days
Coastal Endemic Zone	Kwale	Lunga Lunga	Kidomaya	Anopheles gambiae s.l	P-methyl	1x	70	25	4	25	0	20	5	15	10	17	8	25	3 days
Coastal Endemic Zone	Kwale	Lunga Lunga	Kidomaya	Anopheles gambiae s.l	Alphacypermethrin	1x	70	25	1	25	0	10	15	2	23	0	25	25	3 days
Coastal Endemic Zone	Kwale	Lunga Lunga	Kidomaya	Anopheles gambiae s.l	Alphacypermethrin	1x	70	25	2	25	0	10	15	1	24	0	25	25	3 days
Coastal Endemic Zone	Kwale	Lunga Lunga	Kidomaya	Anopheles gambiae s.l	Alphacypermethrin	1x	70	25	3	25	0	1	24	0	25	0	25	25	3 days
Coastal Endemic Zone	Kwale	Lunga Lunga	Kidomaya	Anopheles gambiae s.l	Alphacypermethrin	1x	70	25	4	25	0	6	19	4	21	1	24	25	3 days
